# Supplementary material for: Recombination, mobile genetic elements, and genetic transfer contribute to the adaptation of Streptococcus uberis causing mastitis
Source: Vet Res. 2026 Jul 7;57:127. doi: 10.1186/s13567-026-01795-x (PMC13343983; doi:10.1186/s13567-026-01795-x)
Supplement: Supplementary file 1 — Additional file 1. Genome assembly statistics and metadata of Streptococcus uberis isolates obtained from bovine mastitis cases. Summary of the genomic assembly characteristics and associated metadata of Streptococcus uberis isolates collected from 3 dairy farms, including sample identifiers, host disease status, isolation source, BioProject and BioSample accession numbers, genome assembly size (total length), guanine–cytosinecontent, number of contigs, and N50 values. [file 13567_2026_1795_MOESM1_ESM.xlsx]

## Sheet: Sheet 1
Additional table:Genome assembly statistics and metadata of Streptococcus uberis isolates obtained from bovine mastitis cases
sample_name	Bac_ID	organism	isolate	Farm	host_disease	isolation_source	Bioproject_accession	BioSample	Total length	GC (%)	Contigs	N50
SU0014	1	Streptococcus uberis	mastitis	B	mastitis	Dairy farm	PRJNA883037	SAMN41858777	1949441	36.3	17	1067119
SU0051	2	Streptococcus uberis	mastitis	B	mastitis	Dairy farm	PRJNA883037	SAMN41858778	2023091	36.36	25	275049
SU0066	3	Streptococcus uberis	mastitis	B	mastitis	Dairy farm	PRJNA883037	SAMN41858779	2004427	36.39	21	1070727
SU0076	4	Streptococcus uberis	mastitis	B	mastitis	Dairy farm	PRJNA883037	SAMN41858780	2007268	36.4	18	1070727
SU0086	5	Streptococcus uberis	mastitis	B	mastitis	Dairy farm	PRJNA883037	SAMN41858781	1960888	36.23	12	1052128
SU0157	6	Streptococcus uberis	mastitis	B	mastitis	Dairy farm	PRJNA883037	SAMN41858782	1958676	36.3	11	1077768
SU0158	7	Streptococcus uberis	mastitis	B	mastitis	Dairy farm	PRJNA883037	SAMN41858783	1967743	36.28	12	1077033
SU0159	8	Streptococcus uberis	mastitis	B	mastitis	Dairy farm	PRJNA883037	SAMN41858784	1968070	36.28	12	1077624
SU0206	10	Streptococcus uberis	mastitis	B	mastitis	Dairy farm	PRJNA883037	SAMN41858785	1405741	35.91	743	2656
SU0350	11	Streptococcus uberis	mastitis	B	mastitis	Dairy farm	PRJNA883037	SAMN41858786	2006736	36.4	19	1070548
SU0357	12	Streptococcus uberis	mastitis	B	mastitis	Dairy farm	PRJNA883037	SAMN41858787	1985933	36.49	19	271560
SU2/34	13	Streptococcus uberis	mastitis	A	mastitis	Dairy farm	PRJNA883037	SAMN41858879	1983777	36.45	18	237352
SU0369	14	Streptococcus uberis	mastitis	B	mastitis	Dairy farm	PRJNA883037	SAMN41858788	2065541	36.18	22	1070954
SU0375	15	Streptococcus uberis	mastitis	B	mastitis	Dairy farm	PRJNA883037	SAMN41858789	2008230	36.4	52	440844
SU0401	16	Streptococcus uberis	mastitis	B	mastitis	Dairy farm	PRJNA883037	SAMN41858790	2044110	36.46	69	1070561
SU0420	17	Streptococcus uberis	mastitis	B	mastitis	Dairy farm	PRJNA883037	SAMN41858791	2042939	36.46	13	1077755
SU0444	18	Streptococcus uberis	mastitis	B	mastitis	Dairy farm	PRJNA883037	SAMN41858792	1959619	36.29	12	1127184
SU0455	19	Streptococcus uberis	mastitis	B	mastitis	Dairy farm	PRJNA883037	SAMN41858793	1966702	36.31	16	1077136
SU0470	20	Streptococcus uberis	mastitis	B	mastitis	Dairy farm	PRJNA883037	SAMN41858794	1957325	36.3	11	1077131
SU0471	21	Streptococcus uberis	mastitis	B	mastitis	Dairy farm	PRJNA883037	SAMN41858795	1957731	36.3	18	289873
SU0482	22	Streptococcus uberis	mastitis	B	mastitis	Dairy farm	PRJNA883037	SAMN41858796	1964248	36.26	22	271814
SU0497	23	Streptococcus uberis	mastitis	B	mastitis	Dairy farm	PRJNA883037	SAMN41858797	1987781	36.49	17	443404
SU0553	24	Streptococcus uberis	mastitis	B	mastitis	Dairy farm	PRJNA883037	SAMN41858798	1971257	36.33	12	1077968
SU0587	25	Streptococcus uberis	mastitis	B	mastitis	Dairy farm	PRJNA883037	SAMN41858799	1958551	36.3	12	1077269
SU0601	26	Streptococcus uberis	mastitis	B	mastitis	Dairy farm	PRJNA883037	SAMN41858800	1914908	36.39	13	1077758
SU0608	27	Streptococcus uberis	mastitis	B	mastitis	Dairy farm	PRJNA883037	SAMN41858801	1957905	36.3	12	1067699
SU0612	28	Streptococcus uberis	mastitis	B	mastitis	Dairy farm	PRJNA883037	SAMN41858802	2006789	36.22	16	443404
SU0613	29	Streptococcus uberis	mastitis	B	mastitis	Dairy farm	PRJNA883037	SAMN41858803	1971062	36.33	9	1121312
SU0639	30	Streptococcus uberis	mastitis	B	mastitis	Dairy farm	PRJNA883037	SAMN41858804	2015859	36.44	10	1077727
SU0652	31	Streptococcus uberis	mastitis	B	mastitis	Dairy farm	PRJNA883037	SAMN41858805	1958193	36.3	12	1077320
SU0658	32	Streptococcus uberis	mastitis	B	mastitis	Dairy farm	PRJNA883037	SAMN41858806	1968980	36.29	11	1121366
SU0659	33	Streptococcus uberis	mastitis	B	mastitis	Dairy farm	PRJNA883037	SAMN41858807	2015180	36.43	16	443404
SU0661	34	Streptococcus uberis	mastitis	B	mastitis	Dairy farm	PRJNA883037	SAMN41858808	1970986	36.33	16	443404
SU0667	35	Streptococcus uberis	mastitis	B	mastitis	Dairy farm	PRJNA883037	SAMN41858809	1970826	36.33	735	18121
SU0683	36	Streptococcus uberis	mastitis	B	mastitis	Dairy farm	PRJNA883037	SAMN41858810	2457849	36.22	11	1077747
SU7/21	37	Streptococcus uberis	mastitis	A	mastitis	Dairy farm	PRJNA883037	SAMN41858880	1945324	36.3	19	393175
SU0693	38	Streptococcus uberis	mastitis	B	mastitis	Dairy farm	PRJNA883037	SAMN41858811	1958167	36.3	18	1091760
SU0710	39	Streptococcus uberis	mastitis	B	mastitis	Dairy farm	PRJNA883037	SAMN41858812	1988261	36.32	18	271560
SU0714	40	Streptococcus uberis	mastitis	B	mastitis	Dairy farm	PRJNA883037	SAMN41858813	2051343	36.3	13	442894
SU0750	41	Streptococcus uberis	mastitis	B	mastitis	Dairy farm	PRJNA883037	SAMN41858814	1985574	36.49	10	107757
SU9/38	42	Streptococcus uberis	mastitis	A	mastitis	Dairy farm	PRJNA883037	SAMN41858881	2018283	36.34	12	1076395
SU9/64	43	Streptococcus uberis	mastitis	A	mastitis	Dairy farm	PRJNA883037	SAMN41858882	1984197	36.46	19	237855
SU0825	44	Streptococcus uberis	mastitis	B	mastitis	Dairy farm	PRJNA883037	SAMN41858815	1962142	36.35	7	1051944
SU0854	45	Streptococcus uberis	mastitis	B	mastitis	Dairy farm	PRJNA883037	SAMN41858816	1957629	36.3	15	1076956
SU0856	46	Streptococcus uberis	mastitis	B	mastitis	Dairy farm	PRJNA883037	SAMN41858817	1945542	36.32	20	1069920
SU0870	47	Streptococcus uberis	mastitis	B	mastitis	Dairy farm	PRJNA883037	SAMN41858818	1942904	36.32	12	1077352
SU0913	48	Streptococcus uberis	mastitis	B	mastitis	Dairy farm	PRJNA883037	SAMN41858819	1972888	36.22	11	1077248
SU5/88	49	Streptococcus uberis	mastitis	A	mastitis	Dairy farm	PRJNA883037	SAMN41858883	1906655	36.43	21	393123
SU0931	51	Streptococcus uberis	mastitis	B	mastitis	Dairy farm	PRJNA883037	SAMN41858820	1961379	36.34	52	1067954
SU0991	52	Streptococcus uberis	mastitis	B	mastitis	Dairy farm	PRJNA883037	SAMN41858821	2008238	36.41	16	271572
SU0993	53	Streptococcus uberis	mastitis	B	mastitis	Dairy farm	PRJNA883037	SAMN41858822	1957910	36.3	22	443219
SU2.55	55	Streptococcus uberis	mastitis	C	mastitis	Dairy farm	PRJNA883037	SAMN41858823	1956748	36.31	11	381984
SU1.56	56	Streptococcus uberis	mastitis	C	mastitis	Dairy farm	PRJNA883037	SAMN41858824	1988846	36.32	12	1054677
SU2.57	57	Streptococcus uberis	mastitis	C	mastitis	Dairy farm	PRJNA883037	SAMN41858825	1972890	36.29	10	1054492
SU2.58	58	Streptococcus uberis	mastitis	C	mastitis	Dairy farm	PRJNA883037	SAMN41858826	1986826	36.49	9	1054982
SU2.60	60	Streptococcus uberis	mastitis	C	mastitis	Dairy farm	PRJNA883037	SAMN41858827	1979229	36.33	10	1054972
SU2.61	61	Streptococcus uberis	mastitis	C	mastitis	Dairy farm	PRJNA883037	SAMN41858828	2040672	36.41	15	301975
SU2.62	62	Streptococcus uberis	mastitis	C	mastitis	Dairy farm	PRJNA883037	SAMN41858829	2066573	36.29	16	1053323
SU2.63	63	Streptococcus uberis	mastitis	C	mastitis	Dairy farm	PRJNA883037	SAMN41858830	1947501	36.43	13	478571
SU1.64	64	Streptococcus uberis	mastitis	C	mastitis	Dairy farm	PRJNA883037	SAMN41858831	1983879	36.45	7	1054852
SU2.65	65	Streptococcus uberis	mastitis	C	mastitis	Dairy farm	PRJNA883037	SAMN41858832	2004869	36.38	13	1055067
SU2.66	66	Streptococcus uberis	mastitis	C	mastitis	Dairy farm	PRJNA883037	SAMN41858833	2036012	36.32	12	1054864
SU2.67	67	Streptococcus uberis	mastitis	C	mastitis	Dairy farm	PRJNA883037	SAMN41858834	2050703	36.18	13	1054521
SU1.68	68	Streptococcus uberis	mastitis	C	mastitis	Dairy farm	PRJNA883037	SAMN41858835	2111888	36.26	11	558988
SU1.69	69	Streptococcus uberis	mastitis	C	mastitis	Dairy farm	PRJNA883037	SAMN41858836	1978247	36.45	11	529288
SU2.70	70	Streptococcus uberis	mastitis	C	mastitis	Dairy farm	PRJNA883037	SAMN41858837	2003830	36.37	12	559207
SU2.71	71	Streptococcus uberis	mastitis	C	mastitis	Dairy farm	PRJNA883037	SAMN41858838	2004988	36.39	11	1054306
SU2.72	72	Streptococcus uberis	mastitis	C	mastitis	Dairy farm	PRJNA883037	SAMN41858839	2003917	36.37	8	1054724
SU1.73	73	Streptococcus uberis	mastitis	C	mastitis	Dairy farm	PRJNA883037	SAMN41858840	2016652	36.5	12	1054772
SU2.74	74	Streptococcus uberis	mastitis	C	mastitis	Dairy farm	PRJNA883037	SAMN41858841	2000690	36.44	8	1053889
SU2.75	75	Streptococcus uberis	mastitis	C	mastitis	Dairy farm	PRJNA883037	SAMN41858842	2156106	36.29	8	1055069
SU2.76	76	Streptococcus uberis	mastitis	C	mastitis	Dairy farm	PRJNA883037	SAMN41858843	2012525	36.36	14	529375
SU1.77	77	Streptococcus uberis	mastitis	C	mastitis	Dairy farm	PRJNA883037	SAMN41858844	1982577	36.45	10	1054976
SU2.79	79	Streptococcus uberis	mastitis	C	mastitis	Dairy farm	PRJNA883037	SAMN41858845	1967784	36.52	11	1054724
SU2.80	80	Streptococcus uberis	mastitis	C	mastitis	Dairy farm	PRJNA883037	SAMN41858846	1947268	36.43	10	529303
SU2.81	81	Streptococcus uberis	mastitis	C	mastitis	Dairy farm	PRJNA883037	SAMN41858847	1982490	36.45	14	529288
SU1.82	82	Streptococcus uberis	mastitis	C	mastitis	Dairy farm	PRJNA883037	SAMN41858848	2002351	36.42	9	1092171
SU2.83	83	Streptococcus uberis	mastitis	C	mastitis	Dairy farm	PRJNA883037	SAMN41858849	2018658	36.34	9	1092171
SU2.84	84	Streptococcus uberis	mastitis	C	mastitis	Dairy farm	PRJNA883037	SAMN41858850	1984325	36.45	12	529031
SU2.85	85	Streptococcus uberis	mastitis	C	mastitis	Dairy farm	PRJNA883037	SAMN41858851	1999317	36.43	12	559141
SU2.86	86	Streptococcus uberis	mastitis	C	mastitis	Dairy farm	PRJNA883037	SAMN41858852	1999941	36.43	14	529031
SU2.87	87	Streptococcus uberis	mastitis	C	mastitis	Dairy farm	PRJNA883037	SAMN41858853	2014282	36.49	14	439146
SU2.88	88	Streptococcus uberis	mastitis	C	mastitis	Dairy farm	PRJNA883037	SAMN41858854	2016595	36.5	19	166970
SU2.90	90	Streptococcus uberis	mastitis	C	mastitis	Dairy farm	PRJNA883037	SAMN41858855	1999447	36.43	8	1054576
SU2.91	91	Streptococcus uberis	mastitis	C	mastitis	Dairy farm	PRJNA883037	SAMN41858856	2149255	36.29	11	1054038
SU2.92	92	Streptococcus uberis	mastitis	C	mastitis	Dairy farm	PRJNA883037	SAMN41858857	2001468	36.44	11	1054593
SU2.93	93	Streptococcus uberis	mastitis	C	mastitis	Dairy farm	PRJNA883037	SAMN41858858	2114641	36.28	10	529375
SU1.94	94	Streptococcus uberis	mastitis	C	mastitis	Dairy farm	PRJNA883037	SAMN41858859	1942335	36.29	25	314321
SU2.95	95	Streptococcus uberis	mastitis	C	mastitis	Dairy farm	PRJNA883037	SAMN41858860	1982660	36.45	13	1054143
SU2.96	96	Streptococcus uberis	mastitis	C	mastitis	Dairy farm	PRJNA883037	SAMN41858861	1946407	36.43	10	1054850
SU1.97	97	Streptococcus uberis	mastitis	C	mastitis	Dairy farm	PRJNA883037	SAMN41858862	1982800	36.45	18	1092818
SU2.98	98	Streptococcus uberis	mastitis	C	mastitis	Dairy farm	PRJNA883037	SAMN41858863	1999202	36.43	11	1054720
SU2.99	99	Streptococcus uberis	mastitis	C	mastitis	Dairy farm	PRJNA883037	SAMN41858864	2055520	36.23	10	1054979
SU2.100	100	Streptococcus uberis	mastitis	C	mastitis	Dairy farm	PRJNA883037	SAMN41858865	2066781	36.29	10	1054725
SU2.101	101	Streptococcus uberis	mastitis	C	mastitis	Dairy farm	PRJNA883037	SAMN41858866	1982069	36.45	11	1053889
SU2.102	102	Streptococcus uberis	mastitis	C	mastitis	Dairy farm	PRJNA883037	SAMN41858867	2026105	36.52	11	1054973
SU2.103	103	Streptococcus uberis	mastitis	C	mastitis	Dairy farm	PRJNA883037	SAMN41858868	2002998	36.37	20	130753
SU2.104	104	Streptococcus uberis	mastitis	C	mastitis	Dairy farm	PRJNA883037	SAMN41858869	2003081	36.37	30	136314
SU2.105	105	Streptococcus uberis	mastitis	C	mastitis	Dairy farm	PRJNA883037	SAMN41858870	1983341	36.45	13	1054295
SU2.106	106	Streptococcus uberis	mastitis	C	mastitis	Dairy farm	PRJNA883037	SAMN41858871	1945324	36.42	26	147484
SU2.107	107	Streptococcus uberis	mastitis	C	mastitis	Dairy farm	PRJNA883037	SAMN41858872	2016484	36.33	8	1054723
SU2.108	108	Streptococcus uberis	mastitis	C	mastitis	Dairy farm	PRJNA883037	SAMN41858873	1891574	36.43	10	1054492
SU2.109	109	Streptococcus uberis	mastitis	C	mastitis	Dairy farm	PRJNA883037	SAMN41858874	1990381	36.27	11	1054237
SU2.110	110	Streptococcus uberis	mastitis	C	mastitis	Dairy farm	PRJNA883037	SAMN41858875	1964032	36.41	19	1055620
SU2.111	111	Streptococcus uberis	mastitis	C	mastitis	Dairy farm	PRJNA883037	SAMN41858876	1982492	36.26	11	1054724
SU2.112	112	Streptococcus uberis	mastitis	C	mastitis	Dairy farm	PRJNA883037	SAMN41858877	2023564	36.42	13	1054579
SU2.113	113	Streptococcus uberis	mastitis	C	mastitis	Dairy farm	PRJNA883037	SAMN41858878	1948406	36.43	8	1053889
SU2/16	114	Streptococcus uberis	mastitis	A	mastitis	Dairy farm	PRJNA883037	SAMN41858884	1944111	36.31	19	237854
SU2/19	115	Streptococcus uberis	mastitis	A	mastitis	Dairy farm	PRJNA883037	SAMN41858885	2094691	36.31	20	237376
SU3/11	116	Streptococcus uberis	mastitis	A	mastitis	Dairy farm	PRJNA883037	SAMN41858886	1987782	36.31	19	392842
SU4/5	117	Streptococcus uberis	mastitis	A	mastitis	Dairy farm	PRJNA883037	SAMN41858887	1989549	36.32	20	393248
SU6/10	118	Streptococcus uberis	mastitis	A	mastitis	Dairy farm	PRJNA883037	SAMN41858888	1987510	36.31	21	393050
SU6/22	119	Streptococcus uberis	mastitis	A	mastitis	Dairy farm	PRJNA883037	SAMN41858889	1988382	36.31	20	393237
SU6/9	120	Streptococcus uberis	mastitis	A	mastitis	Dairy farm	PRJNA883037	SAMN41858890	2093061	36.3	22	237267
SU7/15	121	Streptococcus uberis	mastitis	A	mastitis	Dairy farm	PRJNA883037	SAMN41858891	1988494	36.32	20	393123
SU7/33	122	Streptococcus uberis	mastitis	A	mastitis	Dairy farm	PRJNA883037	SAMN41858892	1945634	36.31	11	1076330
SU7/42	123	Streptococcus uberis	mastitis	A	mastitis	Dairy farm	PRJNA883037	SAMN41858893	1986594	36.31	17	392963
SU7/66	124	Streptococcus uberis	mastitis	A	mastitis	Dairy farm	PRJNA883037	SAMN41858894	1987469	36.3	27	392545
SU8/9	125	Streptococcus uberis	mastitis	A	mastitis	Dairy farm	PRJNA883037	SAMN41858895	1987863	36.33	19	393112
SU8/16	126	Streptococcus uberis	mastitis	A	mastitis	Dairy farm	PRJNA883037	SAMN41858896	1944687	36.32	18	237854
SU8/36	127	Streptococcus uberis	mastitis	A	mastitis	Dairy farm	PRJNA883037	SAMN41858897	1985507	36.3	20	392557
SU8/37	128	Streptococcus uberis	mastitis	A	mastitis	Dairy farm	PRJNA883037	SAMN41858898	1946146	36.32	11	1076625
SU8/49	129	Streptococcus uberis	mastitis	A	mastitis	Dairy farm	PRJNA883037	SAMN41858899	1991682	36.32	23	393210
SU8/72	131	Streptococcus uberis	mastitis	A	mastitis	Dairy farm	PRJNA883037	SAMN41858900	1945817	36.32	21	236469
SU8/73	132	Streptococcus uberis	mastitis	A	mastitis	Dairy farm	PRJNA883037	SAMN41858901	1988467	36.32	20	393088
SU8/74	133	Streptococcus uberis	mastitis	A	mastitis	Dairy farm	PRJNA883037	SAMN41858902	1943199	36.31	18	237352
SU8/75	134	Streptococcus uberis	mastitis	A	mastitis	Dairy farm	PRJNA883037	SAMN41858903	2094606	36.31	22	237267
SU9/10	135	Streptococcus uberis	mastitis	A	mastitis	Dairy farm	PRJNA883037	SAMN41858904	1986948	36.31	20	392682
SU9/11	136	Streptococcus uberis	mastitis	A	mastitis	Dairy farm	PRJNA883037	SAMN41858905	1945257	36.31	12	1076186
SU9/47	138	Streptococcus uberis	mastitis	A	mastitis	Dairy farm	PRJNA883037	SAMN41858906	1946944	36.32	14	1075924
SU9/49	139	Streptococcus uberis	mastitis	A	mastitis	Dairy farm	PRJNA883037	SAMN41858907	1946151	36.32	13	1076394
SU10/72	140	Streptococcus uberis	mastitis	A	mastitis	Dairy farm	PRJNA883037	SAMN41858908	1945468	36.31	11	1076499
SU0411	141	Streptococcus uberis	mastitis	B	mastitis	Dairy farm	PRJNA883037	SAMN30958927	1970679	36.38	20	497456
SU0342	142	Streptococcus uberis	mastitis	B	mastitis	Dairy farm	PRJNA883037	SAMN34227790	2005261	36.4	11	536874
SU0442	143	Streptococcus uberis	mastitis	B	mastitis	Dairy farm	PRJNA883038	SAMN34227791	2012460	36.42	17	333104
SU0584	144	Streptococcus uberis	mastitis	B	mastitis	Dairy farm	PRJNA883037	SAMN34227793	1953690	36.29	13	498833
SU0873	145	Streptococcus uberis	mastitis	B	mastitis	Dairy farm	PRJNA883037	SAMN34227792	1916458	36.4	11	418690
SU0303	146	Streptococcus uberis	mastitis	B	mastitis	Dairy farm	PRJNA883037	SAMN30958928	1977578	36.18	21	235975
