# Supplementary material for: Recombination, mobile genetic elements, and genetic transfer contribute to the adaptation of Streptococcus uberis causing mastitis
Source: Vet Res. 2026 Jul 7;57:127. doi: 10.1186/s13567-026-01795-x (PMC13343983; doi:10.1186/s13567-026-01795-x)
Supplement: Supplementary file 4 — Additional file 4. Distribution of plasmids, antimicrobial resistance genes, and prophage-associated elements among Streptococcus uberis isolates. Summary of plasmid replicons, antimicrobial resistance (AMR) genes, prophage regions, and prophage-associated genes identified in Streptococcus uberis isolates. The table includes the number of predicted prophage regions, total prophage-related genes, and the most frequently detected phage sequences based on gene hit counts. [file 13567_2026_1795_MOESM4_ESM.xlsx]

## Sheet: Sheet 1
Additional table: Distribution of plasmids, antimicrobial resistance genes, and prophage-associated elements among Streptococcus uberis isolates
Bac ID	Plasmid	AMR genes	Number of phage region	Number of phage gene	Most commome phage name (hit genes count)		Phage name	Host name
1	repUS55		0				PHAGE_Brevib_Jimmer1_NC_029104(2)	Paenibacillus larvae subsp. Pulvifaciens
2	repUS50, repUS47		2	91	PHAGE_Strept_315.5_NC_004588(22), PHAGE_Strept_P9_NC_009819(27)		PHAGE_Entero_phiFL4A_NC_013644(7)	Enterococcus faecalis
3	repUS55		1	46	PHAGE_Strept_phi3396_NC_009018(10)		PHAGE_Lactoc_62503_NC_049811(7)	Lactococcus lactis
4	repUS55		1	46	PHAGE_Strept_phi3396_NC_009018(10)		PHAGE_Lactoc_bIL311_NC_002670(3)	Lactococcus lactis
5	repUS55		0				PHAGE_Lactoc_P1045_NC_049812(7)	Lactococcus lactis
6	repUS55		0				PHAGE_Paenib_PBL1c_NC_048689(2	Paenibacillus larvae
7	repUS55		0				PHAGE_Paenib_Shelly_NC_041909(2)	Paenibacillus larvae
8	repUS55		0				PHAGE_Paenib_Vegas_NC_028767(6)	Paenibacillus larvae
10			0				PHAGE_Strept_20617_NC_023503(3)	Streptococcus thermophilus
11	repUS55		1	46	PHAGE_Strept_phi3396_NC_009018(10)		PHAGE_Strept_315.6_NC_004589(13)	Streptococcus pyogenes
12		ant(6)-la	2	92	PHAGE_Strept_phiARI0468_4_NC_031915(21),PHAGE_Strept_315.2_NC_004585(14)		PHAGE_Strept_5093_NC_012753(10)	Streptococcus thermophilus
13	repUS55	ant(6)-la	1	52	PHAGE_Strept_2972_NC_007019(16)		PHAGE_Strept_A25_NC_028697(10)	Streptococcus pyogenes
14	repUS55		1	46	PHAGE_Strept_phi3396_NC_009018(10)		PHAGE_Strept_phi3396_NC_009018(14)	Streptococcus dysgalactiae
15			4	87	PHAGE_Strept_phiARI0468_4_NC_031915(20),PHAGE_Entero_phiFL4A_NC_013644(7),PHAGE_Strept_phi3396_NC_009018(7), PHAGE_Strept_T12_NC_028700(17)		PHAGE_Strept_phiARI0468_4_NC_031915(20)	Streptococcus pneumoniae
16	repUS55		1	46	PHAGE_Strept_phi3396_NC_009018(10)		PHAGE_Strept_T12_NC_028700(18)	Streptococcus pyogenes
17	repUS55		0				PHAGE_Temper_phiNIH1.1_NC_003157(7)	Streptococcus pyogenes
18	repUS55	tet(M)	3	84	PHAGE_Paenib_PBL1c_NC_048689(2), PHAGE_Strept_phiARI0468_4_NC_031915(20),PHAGE_Strept_20617_NC_023503(3)		PHAGE_Strept_2972_NC_007019(16)	Streptococcus thermophilus
19	repUS55		0				PHAGE_Strept_315.1_NC_004584(3)	Streptococcus pyogenes
20	repUS55		0				PHAGE_Strept_858_NC_010353(16)	Streptococcus thermophilus
21		ant(6)-la	2	34	PHAGE_Paenib_PBL1c_NC_048689(2), PHAGE_Lactoc_bIL311_NC_002670(3)		PHAGE_Strept_P9_NC_009819(7)	Streptococcus equi
22		ant(6)-la	2	90	PHAGE_Strept_phiARI0468_4_NC_031915(20), PHAGE_Strept_315.2_NC_004585(14)		PHAGE_Bacill_BCJA1c_NC_006557(6)	Bacillus clarkii
23	repUS55		4	67	PHAGE_Temper_phiNIH1.1_NC_003157(7), PHAGE_Paenib_PBL1c_NC_048689(2), PHAGE_Entero_phiFL4A_NC_013644(7), PHAGE_Strept_T12_NC_028700(18)		PHAGE_Entero_EFC_1_NC_025453(6)	Enterococcus faecalis
24	repUS55		0				PHAGE_Faecal_FP_Lugh_NC_047912(6)	Faecalibacterium prausnitzii
25	repUS55		0
26	repUS55		0
27		ant(6)-Ia, tet(S)	0
28	repUS55		4	66	PHAGE_Lactoc_bIL310_NC_002669(2), PHAGE_Temper_phiNIH1.1_NC_003157(7), PHAGE_Lactoc_62503_NC_049811(7), PHAGE_Strept_T12_NC_028700(18)
29	repUS55	tet(M)	1	44	PHAGE_Strept_phi3396_NC_009018(9)
30	repUS55		0
31	repUS55		0
32	repUS55		1	44	PHAGE_Strept_phi3396_NC_009018(9)
33	repUS55		4	66	PHAGE_Paenib_Shelly_NC_041909(2), PHAGE_Temper_phiNIH1.1_NC_003157(7), PHAGE_Lactoc_62503_NC_049811(7), PHAGE_Strept_T12_NC_028700(18)
34	repUS55		4	66	PHAGE_Temper_phiNIH1.1_NC_003157(7), PHAGE_Brevib_Osiris_NC_028969(2), PHAGE_Lactoc_P1045_NC_049812(7), PHAGE_Strept_T12_NC_028700(18)
35			0
36	repUS55		0
37	repUS55		1	52	PHAGE_Strept_2972_NC_007019(16)
38	repUS55		1	26	PHAGE_Entero_phiFL4A_NC_013644(7)
39			2	93	PHAGE_Strept_phiARI0468_4_NC_031915(21), PHAGE_Strept_315.2_NC_004585(14)
40	repUS55		2	82	PHAGE_Strept_T12_NC_028700(25), PHAGE_Strept_phiARI0468_4_NC_031915(21)
41	repUS55		0
42	repUS55		0
43	repUS55	ant(6)-la	0
44	repUS55		1	18	PHAGE_Strept_315.1_NC_004584(3)
45			0
46	repUS55		1	46	PHAGE_Strept_phi3396_NC_009018(10)
47	repUS55		0
48			0
49	repUS55	ant(6)-la	1	52	PHAGE_Strept_858_NC_010353(16)
51	repUS55		0
52		ant(6)-la	2	91	PHAGE_Strept_phiARI0468_4_NC_031915(20), PHAGE_Strept_315.2_NC_004585(14)
53	repUS55		3	72	PHAGE_Strept_phiARI0468_4_NC_031915(21), PHAGE_Strept_phi3396_NC_009018(7), PHAGE_Strept_T12_NC_028700(17)
55	repUS55		4	141	PHAGE_Strept_315.4_NC_004587(7), PHAGE_Entero_EFC_1_NC_025453(6), PHAGE_Strept_phi3396_NC_009018(14), PHAGE_Strept_5093_NC_012753(9)
56			2	82	PHAGE_Lactoc_P1045_NC_049812(7), PHAGE_Strept_A25_NC_028697(10)
57	repUS55		1	40	PHAGE_Entero_phiFL4A_NC_013644(7)
58	repUS55		2	83	PHAGE_Strept_P9_NC_009819(7), PHAGE_Strept_A25_NC_028697(10)
60	repUS55		2	82	PHAGE_Entero_phiFL4A_NC_013644(7), PHAGE_Strept_A25_NC_028697(10)
61	repUS55		4	106	PHAGE_Strept_315.4_NC_004587(7), PHAGE_Strept_5093_NC_012753(10),PHAGE_Faecal_FP_Lugh_NC_047912(6) , PHAGE_Entero_phiFL4A_NC_013644(7)
62		ant(6)-Ia, tet(S)	2	54	PHAGE_Brevib_Jimmer1_NC_029104(2), PHAGE_Strept_315.6_NC_004589(13)
63	repUS55		3	128	PHAGE_Entero_phiFL4A_NC_013644(7), PHAGE_Strept_A25_NC_028697(10), PHAGE_Strept_phi3396_NC_009018(14)
64			2	84	PHAGE_Strept_P9_NC_009819(7), PHAGE_Strept_5093_NC_012753(10)
65	repUS55		2	82	PHAGE_Strept_5093_NC_012753(10),PHAGE_Entero_phiFL4A_NC_013644(7)
66	repUS55		2	83	PHAGE_Strept_P9_NC_009819(7), PHAGE_Strept_A25_NC_028697(10)
67	repUS55		2	82	PHAGE_Strept_A25_NC_028697(11), PHAGE_Lactoc_P1045_NC_049812(7)
68			2	84	PHAGE_Strept_P9_NC_009819(7), PHAGE_Strept_A25_NC_028697(10)
69	Col440I, repUS55	Col440I	3	82	PHAGE_Strept_5093_NC_012753(10), PHAGE_Bacill_BCJA1c_NC_006557(6), PHAGE_Entero_phiFL4A_NC_013644(7)
70	repUS55		2	82	PHAGE_Entero_phiFL4A_NC_013644(7), PHAGE_Strept_5093_NC_012753(10)
71	repUS55		1	86	PHAGE_Strept_5093_NC_012753(10)
72	repUS55		2	82	PHAGE_Lactoc_P1045_NC_049812(7), PHAGE_Strept_5093_NC_012753(10)
73	Col440I		2	83	PHAGE_Lactoc_P1045_NC_049812(7), PHAGE_Strept_5093_NC_012753(10)
74	repUS55		1	39	PHAGE_Entero_phiFL4A_NC_013644(7)
75	repUS55		2	82	PHAGE_Entero_phiFL4A_NC_013644(7), PHAGE_Strept_A25_NC_028697(10)
76	repUS55		3	81	PHAGE_Strept_A25_NC_028697(10), PHAGE_Paenib_Vegas_NC_028767(6),PHAGE_Entero_phiFL4A_NC_013644(7)
77	repUS55		2	82	PHAGE_Entero_phiFL4A_NC_013644(7), PHAGE_Strept_A25_NC_028697(11)
79	repUS55		2	83	PHAGE_Lactoc_P1045_NC_049812(7), PHAGE_Strept_5093_NC_012753(10)
80	repUS55		3	82	PHAGE_Strept_5093_NC_012753(10), PHAGE_Entero_EFC_1_NC_025453(6),PHAGE_Entero_phiFL4A_NC_013644(7)
81	repUS55		3	82	PHAGE_Strept_5093_NC_012753(10), PHAGE_Entero_EFC_1_NC_025453(6),PHAGE_Entero_phiFL4A_NC_013644(7)
82			2	84	PHAGE_Entero_phiFL4A_NC_013644(7), PHAGE_Strept_A25_NC_028697(10)
83			2	84	PHAGE_Lactoc_P1045_NC_049812(7), PHAGE_Strept_5093_NC_012753(10)
84	repUS55		3	82	PHAGE_Strept_A25_NC_028697(10), PHAGE_Faecal_FP_Lugh_NC_047912(6), PHAGE_Entero_phiFL4A_NC_013644(7)
85	repUS55		2	82	PHAGE_Lactoc_P1045_NC_049812(7), PHAGE_Strept_A25_NC_028697(10)
86	repUS55		3	81	PHAGE_Strept_5093_NC_012753(10), PHAGE_Faecal_FP_Lugh_NC_047912(6), PHAGE_Entero_phiFL4A_NC_013644(7)
87	repUS55		1	43	PHAGE_Strept_5093_NC_012753(10)
88		ant(6)-Ia	0
90	repUS55		2	82	PHAGE_Entero_phiFL4A_NC_013644(7), PHAGE_Strept_A25_NC_028697(10)
91	repUS55		1	93	PHAGE_Entero_phiFL4A_NC_013644(7)
92	repUS55		2	83	PHAGE_Lactoc_P1045_NC_049812(7), PHAGE_Strept_A25_NC_028697(10)
93	repUS55		3	82	PHAGE_Strept_A25_NC_028697(10), PHAGE_Faecal_FP_Lugh_NC_047912(6), PHAGE_Entero_phiFL4A_NC_013644(7)
94		ant(6)-Ia, tet(S)	2	54	PHAGE_Lactoc_bIL310_NC_002669(2), PHAGE_Strept_315.6_NC_004589(13)
95			2	84	PHAGE_Lactoc_P1045_NC_049812(7), PHAGE_Strept_A25_NC_028697(10)
96	repUS55		2	82	PHAGE_Entero_phiFL4A_NC_013644(7), PHAGE_Strept_5093_NC_012753(10)
97			2	83	PHAGE_Entero_phiFL4A_NC_013644(7), PHAGE_Strept_5093_NC_012753(10)
98	repUS55		2	83	PHAGE_Strept_P9_NC_009819(7), PHAGE_Strept_5093_NC_012753(10)
99	repUS55		2	83	PHAGE_Entero_phiFL4A_NC_013644(7), PHAGE_Strept_5093_NC_012753(10)
100	repUS55		2	83	PHAGE_Strept_P9_NC_009819(7), PHAGE_Strept_A25_NC_028697(10)
101	repUS55		1	40	PHAGE_Lactoc_P1045_NC_049812(7)
102	repUS55		2	83	PHAGE_Strept_P9_NC_009819(7), PHAGE_Strept_A25_NC_028697(10)
103		ant(6)-Ia	0
104	repUS55	ant(6)-Ia	0
105	repUS55		2	39	PHAGE_Paenib_Vegas_NC_028767(6), PHAGE_Entero_phiFL4A_NC_013644(7)
106		ant(6)-Ia	1	50	PHAGE_Strept_phi3396_NC_009018(14)
107	repUS55		3	129	PHAGE_Strept_P9_NC_009819(7), PHAGE_Strept_5093_NC_012753(10), PHAGE_Strept_phi3396_NC_009018(14)
108	repUS55		1	40	PHAGE_Lactoc_P1045_NC_049812(7)
109	repUS55		2	82	PHAGE_Entero_phiFL4A_NC_013644(7), PHAGE_Strept_5093_NC_012753(10)
110	repUS55		0
111	repUS55		2	83	PHAGE_Entero_phiFL4A_NC_013644(7), PHAGE_Strept_A25_NC_028697(10)
112	repUS55		2	84	PHAGE_Lactoc_P1045_NC_049812(7), PHAGE_Strept_A25_NC_028697(10)
113	repUS55		0
114	repUS55	ant(6)-Ia	0
115	repUS55	ant(6)-Ia	1	52	PHAGE_Strept_858_NC_010353(16)
116	repUS55	ant(6)-Ia	1	52	PHAGE_Strept_2972_NC_007019(16)
117	repUS55	ant(6)-Ia	1	52	PHAGE_Strept_2972_NC_007019(16)
118	repUS55	ant(6)-Ia	1	52	PHAGE_Strept_858_NC_010353(16)
119	repUS55	ant(6)-Ia	1	52	PHAGE_Strept_858_NC_010353(16)
120	repUS55	ant(6)-Ia	1	52	PHAGE_Strept_858_NC_010353(16)
121			1	52	PHAGE_Strept_858_NC_010353(16)
122	repUS55		0
123	repUS55	ant(6)-Ia	1	52	PHAGE_Strept_858_NC_010353(16)
124	repUS55	ant(6)-Ia	1	52	PHAGE_Strept_2972_NC_007019(16)
125	repUS55	ant(6)-Ia	1	52	PHAGE_Strept_2972_NC_007019(16)
126	repUS55	ant(6)-Ia	0
127	repUS55	ant(6)-Ia	1	52	PHAGE_Strept_2972_NC_007019(16)
128	repUS55		0
129	repUS55	ant(6)-Ia	1	52	PHAGE_Strept_2972_NC_007019(16)
131	repUS55	ant(6)-Ia	0
132	repUS55	ant(6)-Ia	1	52	PHAGE_Strept_2972_NC_007019(16)
133	repUS55	ant(6)-Ia	0
134	repUS55	ant(6)-Ia	0
135	repUS55	ant(6)-Ia	1	52	PHAGE_Strept_2972_NC_007019(16)
136	repUS55		0
138	repUS55		0
139	repUS55		0
140	repUS55		0
141	repUS55		0
142	repUS55		1	18	PHAGE_Strept_315.1_NC_004584(3)
143	repUS55		0
144	repUS55		0
145	repUS55	tet(M)	1	44	PHAGE_Strept_phi3396_NC_009018(9)
146	repUS55		1	46	PHAGE_Strept_phi3396_NC_009018(10)
